# Supplementary material for: Inflammasome-triggered IL-18 controls skin inflammation in the progression of Buruli ulcer
Source: PLoS Pathog. 2023 Nov 1;19(11):e1011747. doi: 10.1371/journal.ppat.1011747 (PMC10619818; doi:10.1371/journal.ppat.1011747)
Supplement: S1 Data — Excel spreadsheet containing, in separate sheets, the underlying numerical data and statistical analysis for Figure panels 1A, S1A, 1B, S1B, 1D, S1D, 1E, S1E, 2B, 2C, 2D, 3B, S2B, 3C, S2C, 3D, S2D, 4B, 4D, 5B and 5C. (XLSX) [file ppat.1011747.s003.xlsx]

## Sheet: Figure 1A
Title
Protocol	0-2000TNF-alpha.pro
Date/Time	07/31/2020 19:06:09
Technician
Plate ID
Unit
Reader Setup	450nm Endpoint Mix off Temp **.*
Reader Info	iMark 18580 1.04.02.E Build 00
Comments
from samples on 7/11/20, mouse TNFalpha
samples were diluted in 1/4 with RPMI (Gibco, HEPES)
Using Standard Data Set from Current Experiment.
Point to Point
Standards Report:
Std #	Conc	Well	Replicates	Mean	SD	%CV
1	0	B3	0.054	0.054	( * )	( * )
2	15.625	C3	0.092	0.092	( * )	( * )
3	31.25	D3	0.12	0.12	( * )	( * )
4	62.5	E3	0.18	0.18	( * )	( * )
5	125	F3	0.283	0.283	( * )	( * )
6	250	G3	0.445	0.445	( * )	( * )
7	500	E2	0.621	0.621	( * )	( * )
8	1000	F2	0.951	0.951	( * )	( * )
9	2000	G2	1.29	1.29	( * )	( * )
Sample Report:					sample, 1/4diluted				mean		STDEV
Sample ID	Well	Replicates	Mean	Conc	4-fold (ng/ml）				6 h	20 h	6 h	20 h
S01	B4	0.056	0.056	0.822	0.003288	7H9	6 h	7H9	0.003288	0.007128	0	0.00309996
S02	C4	0.056	0.056	0.822	0.003288			BCG	3.91068	7.55567	0.134752	0.210418
S03	D4	0.056	0.056	0.822	0.003288			ShT-P	0.00712667	0.0186413	0.00337961	0.015909
S04	E4	0.057	0.057	1.234	0.004936		20 h	ShT-N	2.06326	7.08809	0.257963	1.06169
S05	F4	0.061	0.061	2.878	0.011512
S06	G4	0.057	0.057	1.234	0.004936
S07	B5	0.906	0.906	931.818	3.72727	BCG	6 h
S08	C5	0.944	0.944	989.394	3.95758
S09	D5	0.955	0.955	1011.8	4.0472
S10	E5	1.233	1.233	1831.86	7.32743		20 h
S11	F5	1.248	1.248	1876.11	7.50442
S12	G5	1.303	1.303	1958.79	7.83515
S13	B6	0.061	0.061	2.878	0.011512	ShT-P	6 h
S14	C6	0.058	0.058	1.645	0.00658
S15	D6	0.056	0.056	0.822	0.003288
S16	E6	0.059	0.059	2.056	0.008224		20 h
S17	F6	0.058	0.058	1.645	0.00658
S18	G6	0.079	0.079	10.28	0.04112
S19	B7	0.659	0.659	557.576	2.2303	ShT-N	6 h
S20	C7	0.568	0.568	424.716	1.69886
S21	D7	0.664	0.664	565.152	2.26061
S22	E7	1.266	1.266	1929.2	7.71682		20 h
S23	F7	1.086	1.086	1398.23	5.59292
S24	G7	1.305	1.305	1988.63	7.95454

## Sheet: Figure S1A 
Title
Protocol	0-2000TNF-alpha.pro
Date/Time	07/31/2020 19:06:09
Technician
Plate ID
Unit
Reader Setup	450nm Endpoint Mix off Temp **.*
Reader Info	iMark 18580 1.04.02.E Build 00
Comments
from samples on 7/11/20, mouse TNFalpha
samples were diluted in 1/4 with RPMI (Gibco, HEPES)
Using Standard Data Set from Current Experiment.
Point to Point
Standards Report:
Std #	Conc	Well	Replicates	Mean	SD	%CV
1	0	B3	0.054	0.054	( * )	( * )
2	15.625	C3	0.092	0.092	( * )	( * )
3	31.25	D3	0.12	0.12	( * )	( * )
4	62.5	E3	0.18	0.18	( * )	( * )
5	125	F3	0.283	0.283	( * )	( * )
6	250	G3	0.445	0.445	( * )	( * )
7	500	E2	0.621	0.621	( * )	( * )
8	1000	F2	0.951	0.951	( * )	( * )
9	2000	G2	1.29	1.29	( * )	( * )
Sample Report:					sample, 1/4diluted				mean		STDEV
Sample ID	Well	Replicates	Mean	Conc	4-fold (ng/ml）				6 h	20 h	6 h	20 h
S01	B4	0.056	0.056	0.822	0.003288	7H9	6 h	7H9	0.003288	0.007128	0	0.00309996
S02	C4	0.056	0.056	0.822	0.003288			Agy99	0.254713	1.22928	0.0431176	0.426442
S03	D4	0.056	0.056	0.822	0.003288			M. marinum	2.27677	7.86422	0.0571399	0.344345
S04	E4	0.057	0.057	1.234	0.004936		20 h	M. pesudo	0.064496	0.125348	0.0413411	0.0563345
S05	F4	0.061	0.061	2.878	0.011512
S06	G4	0.057	0.057	1.234	0.004936
S25	B8	0.195	0.195	71.602	0.286408	Agy99	6 h
S26	C8	0.153	0.153	48.438	0.193752
S27	D8	0.194	0.194	70.995	0.28398
S28	E8	0.587	0.587	451.705	1.80682		20 h
S29	F8	0.377	0.377	197.531	0.790124
S30	G8	0.461	0.461	272.727	1.09091
S31	B9	0.66	0.66	559.091	2.23636	M. marinum	6 h
S32	C9	0.66	0.66	559.091	2.23636
S33	D9	0.68	0.68	589.394	2.35758
S34	E9	1.278	1.278	1964.6	7.85841		20 h
S35	F9	1.243	1.243	1861.36	7.44543
S36	G9	1.348	1.348	2072.21	8.28884
S37	B10	0.078	0.078	9.868	0.039472	M. pseudosho	6 h
S38	C10	0.073	0.073	7.812	0.031248
S39	D10	0.119	0.119	30.692	0.122768
S40	E10	0.107	0.107	23.996	0.095984		20 h
S41	F10	0.098	0.098	18.973	0.075892
S42	G10	0.158	0.158	51.042	0.204168

## Sheet: Figure 1B
Title
Protocol	0-2000IL-1b.pro
Date/Time	07/31/2020 19:03:25
Technician
Plate ID
Unit
Reader Setup	450nm Endpoint Mix off Temp **.*
Reader Info	iMark 18580 1.04.02.E Build 00
Comments
Samples on 7/11/20, mouse IL-1beta
samples were diluted in 1/2 with RPMI (Gibco, HEPES)
Using Standard Data Set from Current Experiment.
Point to Point
Standards Report:
Std #	Conc	Well	Replicates	Mean	SD	%CV
1	0	B3	0.049	0.049	( * )	( * )
2	15.625	C3	0.079	0.079	( * )	( * )
3	31.25	D3	0.107	0.107	( * )	( * )
4	62.5	E3	0.165	0.165	( * )	( * )
5	125	F3	0.235	0.235	( * )	( * )
6	250	G3	0.416	0.416	( * )	( * )
7	500	E2	0.747	0.747	( * )	( * )
8	1000	F2	1.114	1.114	( * )	( * )
9	2000	G2	1.669	1.669	( * )	( * )
Sample Report:					sample1/2dilution				mean		STDEV
Sample ID	Well	Replicates	Mean	Conc	2-fold (pg/ml）				6 h	20 h	6 h	20 h
S01	B4	0.049	0.049	0	0	7H9	6 h	7H9	0.347333	0.694667	0.491204	0.982407
S02	C4	0.05	0.05	0.521	1.042			BCG	216.667	810.675	10.9434	36.6781
S03	D4	0.048	0.048	0	0			ShT-P	9.37533	9.37533	1.70076	0.849973
S04	E4	0.049	0.049	0	0		20 h	ShT-N	88.7213	567.816	11.4826	95.4947
S05	F4	0.051	0.051	1.042	2.084
S06	G4	0.048	0.048	0	0
S07	B5	0.224	0.224	115.179	230.358	BCG	6 h
S08	C5	0.209	0.209	101.786	203.572
S09	D5	0.216	0.216	108.036	216.072
S10	E5	0.656	0.656	431.269	862.538		20 h
S11	F5	0.604	0.604	391.994	783.988
S12	G5	0.605	0.605	392.749	785.498
S13	B6	0.056	0.056	3.646	7.292	ShT-P	6 h
S14	C6	0.06	0.06	5.729	11.458
S15	D6	0.058	0.058	4.688	9.376
S16	E6	0.057	0.057	4.167	8.334		20 h
S17	F6	0.058	0.058	4.688	9.376
S18	G6	0.059	0.059	5.208	10.416
S19	B7	0.145	0.145	51.724	103.448	ShT-N	6 h
S20	C7	0.119	0.119	37.716	75.432
S21	D7	0.13	0.13	43.642	87.284
S22	E7	0.529	0.529	335.347	670.694		20 h
S23	F7	0.373	0.373	220.304	440.608
S24	G7	0.477	0.477	296.073	592.146

## Sheet: Figure S1B
Title
Protocol	0-2000IL-1b.pro
Date/Time	07/31/2020 19:03:25
Technician
Plate ID
Unit
Reader Setup	450nm Endpoint Mix off Temp **.*
Reader Info	iMark 18580 1.04.02.E Build 00
Comments
Samples on 7/11/20, mouse IL-1beta
samples were diluted in 1/2 with RPMI (Gibco, HEPES)
Using Standard Data Set from Current Experiment.
Point to Point
Standards Report:
Std #	Conc	Well	Replicates	Mean	SD	%CV
1	0	B3	0.049	0.049	( * )	( * )
2	15.625	C3	0.079	0.079	( * )	( * )
3	31.25	D3	0.107	0.107	( * )	( * )
4	62.5	E3	0.165	0.165	( * )	( * )
5	125	F3	0.235	0.235	( * )	( * )
6	250	G3	0.416	0.416	( * )	( * )
7	500	E2	0.747	0.747	( * )	( * )
8	1000	F2	1.114	1.114	( * )	( * )
9	2000	G2	1.669	1.669	( * )	( * )
Sample Report:					sample1/2dilution				mean		STDEV
Sample ID	Well	Replicates	Mean	Conc	2-fold (pg/ml）				6 h	20 h	6 h	20 h
S01	B4	0.049	0.049	0	0	7H9	6 h	7H9	0.347333	0.694667	0.491204	0.982407
S02	C4	0.05	0.05	0.521	1.042			Agy99	34.6227	52.828	3.61467	1.89684
S03	D4	0.048	0.048	0	0			M. marinum	32.068	507.393	2.8258	47.2883
S04	E4	0.049	0.049	0	0		20 h	M. pesudo	34.6473	52.828	3.90257	4.30621
S05	F4	0.051	0.051	1.042	2.084
S06	G4	0.048	0.048	0	0
S25	B8	0.086	0.086	19.531	39.062	Agy99	6 h
S26	C8	0.082	0.082	17.299	34.598
S27	D8	0.078	0.078	15.104	30.208
S28	E8	0.099	0.099	26.786	53.572		20 h
S29	F8	0.096	0.096	25.112	50.224
S30	G8	0.1	0.1	27.344	54.688
S31	B9	0.076	0.076	14.062	28.124	M. marinum	6 h
S32	C9	0.082	0.082	17.299	34.598
S33	D9	0.081	0.081	16.741	33.482
S34	E9	0.373	0.373	220.304	440.608		20 h
S35	F9	0.445	0.445	271.903	543.806
S36	G9	0.441	0.441	268.882	537.764
S37	B10	0.085	0.085	18.973	37.946	M. pseudosho	6 h
S38	C10	0.077	0.077	14.583	29.166
S39	D10	0.084	0.084	18.415	36.83
S40	E10	0.102	0.102	28.46	56.92		20 h
S41	F10	0.093	0.093	23.438	46.876
S42	G10	0.1	0.1	27.344	54.688

## Sheet: Figure 1D
Title
Protocol	0-2000IL-18.pro
Date/Time	07/23/2020 17:09:06
Technician
Plate ID
Unit
Reader Setup	450nm Endpoint Mix off Temp **.*
Reader Info	iMark 18580 1.04.02.E Build 00
Comments
Samples on 7/11/20, mouse IL-18
Using Standard Data Set from Current Experiment.
Point to Point
Standards Report:
Std #	Conc	Well	Replicates	Mean	SD	%CV
1	0	A2	0.188	0.188	( * )	( * )
2	31.25	B2	0.197	0.197	( * )	( * )
3	62.5	C2	0.212	0.212	( * )	( * )
4	125	D2	0.25	0.25	( * )	( * )
5	250	E2	0.286	0.286	( * )	( * )
6	500	F2	0.355	0.355	( * )	( * )
7	1000	G2	0.658	0.658	( * )	( * )
8	2000	H2	1.762	1.762	( * )	( * )
Sample Report:					sample1/2dilution
Sample ID	Well	Replicates	Mean	Conc	2-fold (pg/ml)
S01	A3	0.196	0.196	27.778	55.556	7H9	6 h		mean		STDEV
S02	B3	0.195	0.195	24.306	48.612				6 h	20 h	6 h	20 h
S03	C3	0.176	0.176	0	0		20 h	7H9	52.084	10.417	3.472	10.417
S04	D3	0.191	0.191	10.417	20.834			BCG	217.593	542.371	154.279	93.7972
S05	E3	0.259	0.259	156.25	312.5	BCG	6 h	ShT-P	178.728	183.114	19.4296	40.6741
S06	F3	0.227	0.227	87.171	0			ShT-N	190.79	661.836	18.8011	125.417
S07	G3	0.263	0.263	170.139	340.278
S08	H3	0.273	0.273	204.861	409.722		20 h
S09	A4	0.301	0.301	304.348	608.696
S10	B4	0.301	0.301	304.348	608.696
S11	C4	0.232	0.232	95.395	190.79	ShT-P	6 h
S12	D4	0.233	0.233	97.039	194.078
S13	E4	0.22	0.22	75.658	151.316
S14	F4	0.223	0.223	80.592	161.184		20 h
S15	G4	0.247	0.247	120.066	240.132
S16	H4	0.219	0.219	74.013	148.026
S17	A5	0.24	0.24	108.553	217.106	ShT-N	6 h
S18	B5	0.227	0.227	87.171	174.342
S19	C5	0.229	0.229	90.461	180.922
S20	D5	0.331	0.331	413.043	826.086		20 h
S21	E5	0.289	0.289	260.87	521.74
S22	F5	0.305	0.305	318.841	637.682

## Sheet: Figure S1D
Title
Protocol	0-2000IL-18.pro
Date/Time	07/23/2020 17:09:06
Technician
Plate ID
Unit
Reader Setup	450nm Endpoint Mix off Temp **.*
Reader Info	iMark 18580 1.04.02.E Build 00
Comments
Samples on 7/11/20, mouse IL-18
Using Standard Data Set from Current Experiment.
Point to Point
Standards Report:
Std #	Conc	Well	Replicates	Mean	SD	%CV
1	0	A2	0.188	0.188	( * )	( * )
2	31.25	B2	0.197	0.197	( * )	( * )
3	62.5	C2	0.212	0.212	( * )	( * )
4	125	D2	0.25	0.25	( * )	( * )
5	250	E2	0.286	0.286	( * )	( * )
6	500	F2	0.355	0.355	( * )	( * )
7	1000	G2	0.658	0.658	( * )	( * )
8	2000	H2	1.762	1.762	( * )	( * )
Sample Report:					sample1/2dilution				mean		STDEV
Sample ID	Well	Replicates	Mean	Conc	2-fold (pg/ml)				6 h	20 h	6 h	20 h
S01	A3	0.196	0.196	27.778	55.556	7H9	6 h	7H9	52.084	10.417	3.472	10.417
S02	B3	0.195	0.195	24.306	48.612			Agy99	149.634	210.526	34.5613	26.4524
S03	C3	0.176	0.176	0	0		20 h	M. marinum	162.792	1286.03	50.7984	99.8984
S04	D3	0.191	0.191	10.417	20.834			M. pesudo	77.8507	344.907	110.097	44.0423
S23	G5	0.234	0.234	98.684	197.368	Agy99	6 h
S24	H5	0.215	0.215	67.434	134.868
S25	A6	0.21	0.21	58.333	116.666
S26	B6	0.227	0.227	87.171	174.342		20 h
S27	C6	0.241	0.241	110.197	220.394
S28	D6	0.246	0.246	118.421	236.842
S29	E6	0.216	0.216	69.079	138.158	M. marinum	6 h
S30	F6	0.21	0.21	58.333	116.666
S31	G6	0.245	0.245	116.776	233.552
S32	H6	0.4	0.4	574.257	1148.51		20 h
S33	A7	0.454	0.454	663.366	1326.73
S34	B7	0.471	0.471	691.419	1382.84
S35	C7	0.246	0.246	118.421	0	M. pseudosho	6 h
S36	D7	0.251	0.251	128.472	0
S37	E7	0.245	0.245	116.776	233.552
S38	F7	0.255	0.255	142.361	284.722		20 h
S39	G7	0.27	0.27	194.444	388.888
S40	H7	0.266	0.266	180.556	361.112

## Sheet: Figure 1E and S1E
Sample Report:		6 h LDH value		LDH%		Sample Report:		20 h LDH value		LDH%
Sample ID	Well			(value-ave.min)/(ave.max-ave.min)		Sample ID	Well			(value-ave.min)/(ave.max-ave.min)			mean		SD
S01	B2	0.98	BCG 6 h	72.2934		S01	B2	0.974	BCG 20 h	79.1423			6 h	20 h	6 h	20 h
S02	C2	0.882		63.6323		S02	C2	0.956		77.3879		BSG	68.3753	76.6407	4.38906	2.94717
S03	D2	0.945		69.2002		S03	D2	0.915		73.3918		ShT-P	89.0264	94.3795	0.902728	2.7034
S04	E2	0.073				S04	E2	0.369				ShT-N	67.5799	81.5789	2.66653	1.94932
S05	F2	0.036				S05	F2	0.037
S06	G2	0.036				S06	G2	0.039				Agy99	19.1192	32.1313	2.89138	1.64349
S07	B3	1.165	ShT-P 6 h	88.6434		S07	B3	1.161	ShT-P 20 h	97.3684		M. m	82.015	91.0656	6.05439	3.02197
S08	C3	1.162		88.3783		S08	C3	1.107		92.1053		M. p	82.5748	87.3944	2.32207	1.32329
S09	D3	1.181		90.0574		S09	D3	1.123		93.6647
S10	E3	0.227				S10	E3	0.168
S11	F3	0.037				S11	F3	0.036
S12	G3	0.036				S12	G3	0.036
S13	B4	0.947	ShT-N 6 h	69.3769		S13	B4	0.979	ShT-N 20 h	79.6296
S14	C4	0.892		64.5161		S14	C4	0.999		81.5789
S15	D4	0.941		68.8467		S15	D4	1.019		83.5283
S16	E4	0.342				S16	E4	0.04
S17	F4	0.037				S17	F4	0.037
S18	G4	0.037				S18	G4	0.039
S19	B5	0.357	Agy 6 h	17.2338		S19	B5	0.484	Agy 20 h	31.384
S20	C5	0.362		17.6757		S20	C5	0.48		30.9942
S21	D5	0.416		22.4481		S21	D5	0.511		34.0156
S22	E5	0.206				S22	E5	0.355
S23	F5	0.037				S23	F5	0.038
S24	G5	0.037				S24	G5	0.037
S25	B6	1.054	Mm 6 h	78.8334		S25	B6	1.061	Mm 20 h	87.6218
S26	C6	1.047		78.2148		S26	C6	1.109		92.3002
S27	D6	1.169		88.9969		S27	D6	1.119		93.2749
S28	E6	0.19				S28	E6	0.478
S29	F6	0.036				S29	F6	0.04
S30	G6	0.036				S30	G6	0.037
S31	B7	1.087	Mp 6 h	81.7499		S31	B7	1.066	Mp 20 h	88.1092
S32	C7	1.076		80.7777		S32	C7	1.043		85.8674
S33	D7	1.126		85.1966		S33	D7	1.067		88.2066
S34	E7	0.294				S34	E7	0.319
S35	F7	0.036				S35	F7	0.038
S36	G7	0.092				S36	G7	0.036
S37	B8	0.154	control
S38	C8	0.162	means
S39	D8	0.17	0.162
S40	E8	0.131				S40	E8	0.089
S41	F8	0.036				S41	F8	0.037
S42	G8	0.035				S42	G8	0.12
S43	B9	1.302	100% lysis			S43	B9	1.186	100% lysis
S44	C9	1.285	means			S44	C9	1.19	means
			1.2935						1.188

## Sheet: Figure 2B
Title						Title
Protocol	LDH_B02-G11.pro					Protocol	LDH_B02-G11.pro
Date/Time	08/23/2023 19:02:16					Date/Time	08/24/2023 18:01:02
Technician						Technician
Plate ID						Plate ID
Unit						Unit
Reader Setup	490nm Endpoint Mix speed L, time 5s Temp **.*					Reader Setup	490nm Endpoint Mix speed L, time 5s Temp **.*
Reader Info	iMark 22532 1.04.02.E Build 00					Reader Info	iMark 22532 1.04.02.E Build 00
Comments	6 h after inf. with Mu ShT-P/N					Comments	20 h after inf. with Mu ShT-P/N
	BMDM sup in RPMI HEPES						BMDM sup in RPMI HEPES
Sample Report:						Sample Report:
Sample ID	Well	value				Sample ID	Well	value
S01	B2	1.835	lysis cont	mean of 100%		S04	E2	2.07	lysis cont	mean of 100%
S02	C2	1.658	lysis cont	1.59083		S05	F2	2.083	lysis cont	1.6225
S07	B3	0.151	(-)	mean of (-)		S10	E3	0.508	(-)	mean of (-)
S08	C3	0.152		0.155667		S11	F3	0.395		0.454
S09	D3	0.164				S12	G3	0.459
				% of LDH	(value-ave.min)/(ave.max-ave.min)					% of LDH
S13	B4	0.194	ShT-P moi 2	2.40964		S16	E4	0.882	ShT-P moi 2	26.379
S14	C4	0.185		1.8439		S17	F4	0.804		21.5716
S15	D4	0.204		3.03824		S18	G4	0.893		27.057
S19	B5	0.429	ShT-P moi 10	17.1818		S22	E5	0.985	ShT-P moi 10	32.7273
S20	C5	0.441		17.9361		S23	F5	1.018		34.7612
S21	D5	0.453		18.6904		S24	G5	1.108		40.3082
S25	B6	1.492	ShT-P moi 40	84.0021		S28	E6	2.052	ShT-P moi 40	98.49
S26	C6	1.535		86.7051		S29	F6	2.039		97.6888
S27	D6	1.353		75.2645		S30	G6	1.98		94.0524	estimated as 0
S31	B7	0.189	ShT-N moi 2	2.09534		S34	E7	0.251	ShT-N moi 2	-12.5116	0
S32	C7	0.181		1.59246		S35	F7	0.307		-9.06009	0
S33	D7	0.181		1.59246		S36	G7	0.298		-9.61479	0
S37	B8	0.355	ShT-N moi 10	12.5301		S40	E8	0.593	ShT-N moi 10	8.56703
S38	C8	0.464		19.3819		S41	F8	0.946		30.3236
S39	D8	0.38		14.1016		S42	G8	0.735		17.319
S43	B9	1.335	ShT-N moi 40	74.1331		S46	E9	1.981	ShT-N moi 40	94.114
S44	C9	1.271		70.11		S47	F9	2.041		97.812
S45	D9	1.108		59.8638		S48	G9	1.894		88.7519
	mean			SD
	moi 2	moi 10	moi 40	moi 2	moi 10	moi 40
ShT-P 6 h	2.43059	17.9361	81.9906	0.597447	0.754322	5.97965
ShT-N 6 h	1.76008	15.3379	68.0356	0.290339	3.58927	7.35732
ShT-P 20 h	25.0026	35.9322	96.7437	2.99054	3.92377	2.36493
ShT-N 20 h	0	18.7365	93.5593	0	10.9473	4.55545

## Sheet: Figure 2C
Title
Protocol	0-2000IL-1b.pro
Date/Time	08/25/2023 15:22:29
Technician
Plate ID
Unit
Reader Setup	450nm Endpoint Mix off Temp **.*
Reader Info	iMark 22532 1.04.02.E Build 00
Comments
Samples on 8/23, 24/23, mouse IL-1beta
Using Standard Data Set from Current Experiment.
Point to Point
Standards Report:
Std #	Conc	Well	Replicates	Mean	SD	%CV
1	0	B3	0.052	0.052	( * )	( * )
2	15.625	C3	0.118	0.118	( * )	( * )
3	31.25	D3	0.172	0.172	( * )	( * )
4	62.5	E3	0.285	0.285	( * )	( * )
5	125	F3	0.473	0.473	( * )	( * )
6	250	G3	0.744	0.744	( * )	( * )
7	500	E2	1.079	1.079	( * )	( * )
8	1000	F2	1.343	1.343	( * )	( * )
9	2000	G2	1.869	1.869	( * )	( * )
Sample Report:
Sample ID	Well	Replicates	Mean	pg/ml
S01	B4	0.053	0.053	0.237		7H9 cont		6 h		mean			SD
S02	C4	0.053	0.053	0.237						moi 2	moi 10	moi 40	moi 2	moi 10	moi 40
S03	D4	0.058	0.058	1.42					(-) 6h	0.631333			0.683005
S04	E4	0.055	0.055	0.71				20 h	ShT-P 6 h	0.71	3.55133	11.758	0.237	0.819837	0.723065
S05	F4	0.054	0.054	0.473					ShT-N 6 h	8.91733	49.816	173.124	1.79225	13.1948	18.913
S06	G4	0.053	0.053	0.237					(-) 20h	0.473333			0.2365
S07	B5	0.054	0.054	0.473		ShT-P	moi 2	6 h	ShT-P 20 h	0.631	3.709	13.0997	0.273664	0.362023	0.361478
S08	C5	0.055	0.055	0.71					ShT-N 20 h	28.633	234.586	1051.99	5.25339	58.3068	74.1088
S09	D5	0.056	0.056	0.947
S10	E5	0.054	0.054	0.473				20 h
S11	F5	0.054	0.054	0.473
S12	G5	0.056	0.056	0.947
S13	B6	0.065	0.065	3.078		ShT-P	moi 10	6 h
S14	C6	0.065	0.065	3.078
S15	D6	0.071	0.071	4.498
S16	E6	0.066	0.066	3.314				20 h
S17	F6	0.068	0.068	3.788
S18	G6	0.069	0.069	4.025
S19	B7	0.105	0.105	12.547		ShT-P	moi 40	6 h
S20	C7	0.099	0.099	11.127
S21	D7	0.101	0.101	11.6
S22	E7	0.109	0.109	13.494				20 h
S23	F7	0.107	0.107	13.021
S24	G7	0.106	0.106	12.784
S25	B8	0.081	0.081	6.866		ShT-N	moi 2	6 h
S26	C8	0.095	0.095	10.18
S27	D8	0.093	0.093	9.706
S28	E8	0.142	0.142	22.569				20 h
S29	F8	0.174	0.174	31.803
S30	G8	0.173	0.173	31.527
S31	B9	0.192	0.192	36.781		ShT-N	moi 10	6 h
S32	C9	0.287	0.287	63.165
S33	D9	0.238	0.238	49.502
S34	E9	0.578	0.578	173.432				20 h
S35	F9	0.797	0.797	289.552
S36	G9	0.724	0.724	240.775
S37	B10	0.602	0.602	184.502		ShT-N	moi 40	6 h
S38	C10	0.6	0.6	183.579
S39	D10	0.53	0.53	151.292
S40	E10	1.371	1.371	1053.23				20 h
S41	F10	1.409	1.409	1125.47
S42	G10	1.331	1.331	977.273

## Sheet: Figure 2D
RT-qPCR analysis for gene expression
Well	Fluor	Target	Content	Sample	Cq	SQ
A01	SYBR	TNFa	Neg Ctrl	cont	22.1683			TNFa expression
A02	SYBR	TNFa	Neg Ctrl	cont	22.0723			sample	Ct_Tnfa	Ct_Gapdh	ΔCt value	Average of ΔCt	ΔΔCt value	2-ΔΔCt	Average of 2-ΔΔCt	Fold-change	Average	SD
A03	SYBR	TNFa	Neg Ctrl	cont	21.7931			cont	22.1683	17.2331	4.9352	4.63357	0.301629	0.811336	1.01112	0.80241	1	0.176253
A05	SYBR	Il1b	Neg Ctrl	cont	27.8278			cont	22.0723	17.534	4.53823		-0.0953358	1.06831		1.05656
A06	SYBR	Il1b	Neg Ctrl	cont	27.8921			cont	21.7931	17.3658	4.42728		-0.206294	1.15372		1.14103
A07	SYBR	Il1b	Neg Ctrl	cont	27.5967			P2	19.3523	17.111	2.24127	2.21517	-2.3923	5.24995	5.35477	5.19219	5.29586	0.378897
A09	SYBR	Gapdh	Neg Ctrl	cont	17.2331			P2	19.138	16.8364	2.30159		-2.33199	5.03498		4.97959
A10	SYBR	Gapdh	Neg Ctrl	cont	17.534			P2	19.165	17.0623	2.10266		-2.53091	5.77938		5.7158
A11	SYBR	Gapdh	Neg Ctrl	cont	17.3658			P10	16.8162	16.3429	0.473294	0.42758	-4.16028	17.88	18.4659	17.6833	18.2628	0.750089
B01	SYBR	TNFa	Unkn	P2	19.3523			P10	16.7797	16.4183	0.361356		-4.27221	19.3226		19.11
B02	SYBR	TNFa	Unkn	P2	19.138			P10	16.7444	16.2963	0.448091		-4.18548	18.1951		17.9949
B03	SYBR	TNFa	Unkn	P2	19.165			N2	17.0195	16.7321	0.28732	0.19583	-4.34625	20.34	21.7375	20.1163	21.4983	2.08296
B05	SYBR	Il1b	Unkn	P2	25.8873			N2	16.7349	16.6959	0.0390284		-4.59454	24.1599		23.8941
B06	SYBR	Il1b	Unkn	P2	25.8904			N2	16.7407	16.4796	0.261143		-4.37243	20.7125		20.4846
B07	SYBR	Il1b	Unkn	P2	26.1089			N10	15.3464	16.6078	-1.26139	-1.1508	-5.89496	59.5059	55.2192	58.8513	54.6118	4.11626
B09	SYBR	Gapdh	Unkn	P2	17.111			N10	15.22	16.3667	-1.14668		-5.78025	54.9576		54.353
B10	SYBR	Gapdh	Unkn	P2	16.8364			N10	15.3709	16.4153	-1.04434		-5.67791	51.1942		50.631
B11	SYBR	Gapdh	Unkn	P2	17.0623
C01	SYBR	TNFa	Unkn-1	P10	16.8162
C02	SYBR	TNFa	Unkn-1	P10	16.7797			Il1b expression
C03	SYBR	TNFa	Unkn-1	P10	16.7444			sample	Ct_Tnfa	Ct_Gapdh	ΔCt value	Average of ΔCt	ΔΔCt value	2-ΔΔCt	Average of 2-ΔΔCt	Fold-change	Average	SD
C05	SYBR	Il1b	Unkn	P10	24.639			cont	27.8278	17.2331	10.5946	10.3946	0.200059	0.870515	1.0054	0.865844	1	0.125324
C06	SYBR	Il1b	Unkn	P10	24.5493			cont	27.8921	17.534	10.3581		-0.0364651	1.0256		1.02009
C07	SYBR	Il1b	Unkn	P10	24.3603			cont	27.5967	17.3658	10.231		-0.163593	1.12007		1.11406
C09	SYBR	Gapdh	Unkn	P10	16.3429			P2	25.8873	17.111	8.77631	8.95897	-1.61824	3.07001	2.716	3.05353	2.70142	0.305009
C10	SYBR	Gapdh	Unkn	P10	16.4183			P2	25.8904	16.8364	9.05401		-1.34055	2.53247		2.51888
C11	SYBR	Gapdh	Unkn	P10	16.2963			P2	26.1089	17.0623	9.0466		-1.34795	2.5455		2.53184
								P10	24.639	16.3429	8.29606	8.16364	-2.0985	4.28264	4.70493	4.25965	4.67968	0.381025
E01	SYBR	TNFa	Unkn	N2	17.0195			P10	24.5493	16.4183	8.1309		-2.26365	4.80206		4.77628
E02	SYBR	TNFa	Unkn	N2	16.7349			P10	24.3603	16.2963	8.06397		-2.33059	5.0301		5.00311
E03	SYBR	TNFa	Unkn	N2	16.7407			N2	22.8033	16.7321	6.0712	6.27092	-4.32336	20.0198	17.6063	19.9124	17.5119	2.94016
E05	SYBR	Il1b	Unkn	N2	22.8033			N2	22.8818	16.6959	6.18589		-4.20866	18.4899		18.3907
E06	SYBR	Il1b	Unkn	N2	22.8818			N2	23.0352	16.4796	6.55567		-3.83888	14.3093		14.2325
E07	SYBR	Il1b	Unkn	N2	23.0352			N10	20.1855	16.6078	3.57768	3.6305	-6.81688	112.742	108.785	112.137	108.201	5.5344
E09	SYBR	Gapdh	Unkn	N2	16.7321			N10	20.0829	16.3667	3.71616		-6.67839	102.423		101.873
E10	SYBR	Gapdh	Unkn	N2	16.6959			N10	20.0129	16.4153	3.59766		-6.79689	111.191		110.594
E11	SYBR	Gapdh	Unkn	N2	16.4796
F01	SYBR	TNFa	Unkn	N10	15.3464
F02	SYBR	TNFa	Unkn	N10	15.22
F03	SYBR	TNFa	Unkn	N10	15.3709
F05	SYBR	Il1b	Unkn	N10	20.1855
F06	SYBR	Il1b	Unkn	N10	20.0829
F07	SYBR	Il1b	Unkn	N10	20.0129
F09	SYBR	Gapdh	Unkn	N10	16.6078
F10	SYBR	Gapdh	Unkn	N10	16.3667
F11	SYBR	Gapdh	Unkn	N10	16.4153

[truncated: 7 more sheets: Figure 3B and S2B, Figure 3C and S2C, Figure 3D and S2D, Figure 4B, Figure 4D, Figure 5B, Figure 5C]
